# Supplementary material for: Comparison of Visceral Fat Measures with Cardiometabolic Risk Factors in Healthy Adults
Source: PLoS One. 2016 Apr 4;11(4):e0153031. doi: 10.1371/journal.pone.0153031 (PMC4820273; doi:10.1371/journal.pone.0153031)
Supplement: S1 File — (ZIP) [file pone.0153031.s001.zip]

Archive with 3 entries (2 files):
- data.xlsx
- __MACOSX/
- __MACOSX/._data.xlsx
