# Supplementary material for: Comparison of Visceral Fat Measures with Cardiometabolic Risk Factors in Healthy Adults
Source: PLoS One. 2016 Apr 4;11(4):e0153031. doi: 10.1371/journal.pone.0153031 (PMC4820273; doi:10.1371/journal.pone.0153031)
Supplement: S1 File — (ZIP) [file pone.0153031.s001.zip › data.xlsx]

## Sheet: statistics
sex	age	SUVmean	liver SUVmax	systolic	diastolic	r-GTP	ALP	HU_mean	HU_group	volume_group	volume_of_visceral_fat	AST	ALT	Estimated_GFR	ALP	Total_Cholesterol	Triglyceride	HDL_Cholesterol	LDL_Cholesterol	Free_Fatty_Acid	WBC	RBC	HGB	HCT	PLT	Seg_Neutrophil	Lymphocyte	Monocyte	Eosinophil	Basophil	Glucose	Insulin__RIA_	HOMA_IR	HOMA_beta	CRP
0	41	0.753	1.7724	119	74	13	49	-85.853	1	1	832.28	15	10	80.2	49	180	76	63	115	330	5.39	4.05	12.4	36.2	253	53.4	37.5	5.9	3	0.2	83	3.31	0.678	59.58	0
0	48	0.807	2.25	96	66	7	49	-86.1	1	1	1085.42	16	9	109.7	49	171	76	67	93	747	3.93	4.64	13.5	40	225	59.8	28.2	6.4	5.1	0.5	83	4.97	1.019	89.46	0.01
0	39	0.92	2.5514	110	67	13	42	-83.022	1	1	1141.23	14	12	101.5	42	158	75	69	83	598	3.17	3.87	12.5	37.4	198	44.6	37.2	11	6.6	0.6	90	3.08	0.684	41.067	0
0	54	0.861	2.121	106	69	18	65	-89.659	1	1	1187.2	35	27	78.7	65	213	98	84	119	1451	4.72	4.53	13.7	39.9	255	53.4	37.5	8.1	0.8	0.2	84	5.21	1.081	89.314	0.03
1	42	0.783	1.9916	115	68	17	57	-84.4	1	1	1229.4	14	11	87.8	57	148	76	46	91	237	3.53	4.51	14.6	43.6	214	41.9	51	5.1	1.4	0.6	79	3.44	0.671	77.4	0.01
0	58	0.801	2.0223	130	84	30	80	-87.355	1	1	1253.5	41	47	85.2	80	207	187	52	128	512	6.45	4.44	14	40.1	231	38.5	55.2	5	1.1	0.2	102	4.03	1.015	37.2	0.03
0	61	0.758	2.0434	96	59	15	49	-88.638	1	1	1670.98	22	13	72.4	49	168	112	53	96	472	3.9	3.54	11.2	33.7	271	67.2	25.1	5.1	2.1	0.5	92	4.09	0.929	50.772	0.05
1	40	0.697	2.0416	105	64	21	60	-87.58	1	1	1678.23	17	21	85.7	60	281	77	60	211	638	3.39	4.77	14.7	42.4	313	43.3	38.1	9.1	8	1.5	77	3.63	0.69	93.343	0.02
0	43	0.738	2.0762	115	70	13	47	-90.375	1	1	1749.57	17	8	79	47	179	120	58	107	215	5.39	3.88	12.8	37.7	279	54.3	34.1	8.2	2.8	0.6	80	3.1	0.612	65.647	0.02
0	54	0.957	2.2532	108	77	10	50	-85.753	1	1	1789.73	20	14		50	156	154	46	83	448	6.9	4.35	13	39.2	175	40.6	34.2	6.1	18.7	0.4	81	4.89	0.978	97.8	0
1	41	0.766	2.363	123	83	28	43	-87.989	1	1	1829	19	11	91.6	43	164	88	63	96	315	4.69	4.42	14.8	43.9	171	56.3	33.7	9.6	0.4	0	85	5.04	1.058	82.473	0.03
0	42	0.623	1.8492	105	69	15	61	-89.783	1	1	1833.71	17	12	106.6	61	200	85	76	110	325	5.53	4.28	12.7	38.7	250	58.5	31.3	7.8	2	0.4	80	3.39	0.67	71.788	0.02
0	43	0.688	2.4842	110	68	11	39	-90.663	1	1	1903.12	16	12	110.2	39	213	89	51	151	657	4.79	3.95	11.2	33.9	339	49.3	42.4	7.5	0.6	0.2	88	4.5	0.978	64.8	0
0	41	0.68	2.6262	96	57	24	45	-94.226	1	1	2126.14	23	22	97	45	177	111	45	118	644	6.19	4.49	13.8	40.8	255	50.9	36.5	8.1	3.9	0.6	89	4.69	1.031	64.938	0.08
0	70	0.756	2.299	123	64	10	71	-90.693	1	1	2213.4	23	10	75.7	71	231	50	85	138	534	3.91	4.53	14	42.1	200	51.8	40.2	7.2	0.5	0.3	77	4.51	0.857	115.971	0.02
0	47	0.702	2.2874	124	82	30	76	-96.4	2	1	2288.34	22	20	77.6	76	199	156	58	115	445	5.52	4.1	11.8	35.8	282	59.8	32.6	4.7	2.7	0.2	77	4.13	0.785	106.2	0.12
0	56	0.73	2.3936	100	60	16	164	-92.102	1	1	2315.32	16	12		164	238	181	54	160	521	4.52	4.6	13.7	41	208	58.6	35	5.5	0.7	0.2	89	3.69	0.811	51.092	0.02
1	40	0.704	2.2847	112	66	40	67	-93.969	1	1	2453	17	21	90.5	67	196	108	48	136	613	5.68	4.88	14.7	42.9	292	50.9	37.5	9.3	1.8	0.5	80	4.29	0.847	90.847	0.01
0	43	0.682	2.292	96	59	23	49	-94.532	1	1	2478.9	18	15	82.6	49	157	125	41	93	300	3.9	4.11	11.4	34.3	209	64.5	24.4	6.4	4.4	0.3	86	4.45	0.945	69.652	0.09
1	44	0.618	2.0356	121	86	27	43	-94.516	1	1	2580.78	23	19	99.3	43	236	122	70	165	938	5.29	5.42	17.1	50.2	222	50.8	38.9	9.1	0.8	0.4	84	4.27	0.886	73.2	0.03
1	40	0.706	1.9795	130	77	18	51	-96.487	2	1	2655	14	13	93.9	51	235	118	57	161	1007	6.6	4.88	14.7	44.4	241	70.8	21.5	6.4	1.1	0.2	73	8.65	1.559	311.4	0.03
1	42	0.691	2.3945	133	86	59	58	-95.067	2	1	2752.81	19	41	99.3	58	188	198	45	124	161	5.34	4.98	15.6	44.6	246	45	45.1	6.9	2.4	0.6	94	6.46	1.499	75.019	0
1	56	0.727	2.3489	135	82	28	47	-91.991	1	1	2769.79	24	20	101.8	47	210	94	74	126	363	4.7	4.65	14.5	42.3	213	55.8	33.8	7.7	2.3	0.4	92	3.28	0.745	40.717	0.02
1	59	0.665	2.3787	112	75	19	64	-93.395	1	1	2828.2	22	16	77.3	64	226	101	57	153	294	5.23	5.09	16.6	47.9	157	59.2	32.5	7.1	1	0.2	92	4.88	1.109	60.579	0.02
1	39	0.875	2.4656	118	72	45	56	-94.6	1	1	3031.3	15	17	70.1	56	169	142	47	110	578	5.97	4.53	14.6	44.3	252	49.6	32	11.4	6.5	0.5	89	3.68	0.809	50.954	0.09
1	42	0.803	2.546	109	65	13	62	-92.7	1	1	3086	19	15	96.7	62	147	58	60	85	442	3.24	4.97	14.8	42.8	227	53.4	35.2	8	2.8	0.6	83	2.85	0.584	51.3	0
1	43	0.695	2.5417	105	62	35	82	-96.997	2	1	3134.34	17	16	98	82	204	416	44	94	316	6.11	4.42	13.6	41.4	216	50.9	34.5	10	3.9	0.7	90	3.66	0.813	48.8	0.05
0	55	0.668	2.567	104	64	13	70	-97.68	2	1	3151.99	17	9	62.5	70	255	221	41	184	545	5.22	4.62	13.5	40.2	232	57.9	34.3	5.9	1.7	0.2	106	6.02	1.576	50.4	0.07
0	60	0.78	2.4272	125	77	19	82	-96.811	2	1	3279.18	20	12	82.2	82	199	116	26	151	426	3.7	4.65	12.5	39.1	263	62.2	28.9	6.5	1.6	0.8	88	4.45	0.967	64.08	0.29
1	60	0.737	2.7887	127	80	34	39	-92.171	1	2	3298.37	22	21	83.7	39	142	92	41	93	448	4.52	4.92	15.5	44.2	170	48.8	43.1	4.6	3.1	0.4	94	4.42	1.026	51.329	0.02
1	43	0.654	2.4781	119	72	45	80	-101.716	2	2	3307.39	26	42	72.6	80	218	468	27	130	441	7.83	5.27	15.8	46.1	221	38.1	44.4	7.9	9.1	0.5	96	8.29	1.965	90.436	0.13
1	67	0.788	2.5715	128	76	115	73	-93.114	1	2	3310.74	43	68	64.5	73	154	77	72	69	416	6.48	4.68	15.4	44.7	243	70.7	20.8	5.1	3.1	0.3	97	4.58	1.097	48.494	0.07
1	73	0.726	2.452	141	88	22	40	-94.7	2	2	3339.77	20	15	70.4	40	234	66	54	167	458	4.33	3.89	13	38.3	261	59.1	33.5	5.3	1.6	0.5	126	4.72	1.468	26.971	0.02
1	48	0.665	2.8582	110	74	44	48	-94.665	1	2	3433.84	29	32		48	204	123	70	113	314	6.24	5.13	16.3	46.9	218	48.4	31.7	5.8	13.5	0.6	96	3.24	0.768	35.345	0.03
0	54	0.743	2.5528	121	65	19	37	-96.314	2	2	3470.16	29	22	72.5	37	190	111	56	112	654	9.9	4.43	14	41.1	332	71.4	19.9	6.3	2.2	0.2	98	10.18	2.463	104.709	0.35
1	42	0.652	2.1538	116	68	21	49	-99.341	2	2	3549.07	19	20		49	170	147	51	96	372	5.48	4.78	13.9	41.5	206	49.9	40	5.7	3.5	0.9	84	5.93	1.23	101.657	0.07
1	46	0.908	3.8937	114	76	28	61	-92.47	1	2	3694.54	17	16	62.2	61	161	159	38	105	391	4.71	4.25	13.9	41.1	219	40.1	44.4	9.6	5.5	0.4	91	5.19	1.166	66.729	0.2
1	54	0.731	2.796	109	75	124	48	-93.06	1	2	3697.68	41	30	93.4	48	161	105	58	81	285	6.45	4.28	16.2	47.2	206	57.7	34	7	1.1	0.2	84	4.55	0.944	78	0.02
1	42	0.665	2.4331	114	68	22	67	-98.679	2	2	3788.67	21	22	80.9	67	217	151	49	150	613	7.82	5.01	15.8	47.3	261	53.7	37.3	5	3.7	0.3	84	6.62	1.373	113.486	0.07
1	53	0.673	2.3449	123	71	72	71	-99.377	2	2	3854.25	19	38		71	220	215	32	150	775	8.99	5.67	16.5	48.1	212	55.5	30.8	8.3	5	0.4	77	5.09	0.968	130.886	0.22
0	48	0.628	2.6115	118	73	18	34	-97.46	2	2	3854.65	19	21	87.2	34	166	94	41	111	445	6.46	4.21	12.6	37.7	361	59.1	31.4	5.3	3.9	0.3	104	10.54	2.707	92.546	0.17
1	60	0.619	2.4496	120	72	28	123	-93.676	1	2	3933.45	31	40		123	177	146	40	120	286	6.88	4.96	15.2	47.1	174	58.3	32.8	5.2	3.3	0.4	120	5.1	1.511	32.211	0.1
1	53	0.67	2.3465	113	74	47	43	-97.816	2	2	3987.25	18	12	86.7	43	165	150	35	102	508	5.65	5	15.5	45	154	57.5	33.6	7.8	0.7	0.4	84	7.7	1.597	132	0.11
1	41	0.586	2.76	138	83	107	36	-102.78	2	2	4226.94	20	35		36	248	169	51	174	795	6.25	5.19	15.5	45.7	265	51.6	39.8	6.4	1.9	0.3	72	3.31	0.588	132.4	0.04
1	40	0.563	2.6567	113	68	25	56	-100.322	2	2	4259.09	19	13	90.5	56	205	89	37	158	660	6.62	4.44	14.6	40.3	241	63.8	29.3	6.2	0.5	0.2	83	3.64	0.746	65.52	0.3
1	43	0.66	2.7754	144	88	33	51	-98.482	2	2	4533.63	15	13	76.2	51	216	295	36	153	362	6.05	4.75	15.2	45.3	273	58.8	34.2	5.5	1	0.5	97	7.31	1.751	77.4	0.15
1	40	0.646	2.1993	116	74	30	53	-102.08	2	2	4614.25	34	52	97.2	53	149	76	42	100	631	6.8	5.28	16.3	47.1	226	60.7	27.1	7.1	4.7	0.4	86	5.25	1.115	82.174	0.03
0	54	0.642	2.8036	109	73	32	204	-101.892	2	2	4701.59	24	18		204	221	128	57	147	1054	5.5	4.44	13.2	38.4	277	47.1	45.3	5.8	1.6	0.2	120	5.24	1.553	33.095	0.35
1	52	0.587	2.2	122	76	35	60	-99.5	2	2	4709	24	18	75.9	60	198	47	88	106	438	5.33	4.92	14.2	43.7	142	38	38.3	6.6	15.8	1.3	82	1.36	0.275	25.768	0.02
1	46	0.76	2.846	101	72	31	47	-100.179	2	2	4749.4	18	26	81.7	47	217	145	37	158	432	6.13	5.19	17.2	49.4	187	63.6	29.5	5.2	1.5	0.2	92	3.88	0.881	48.166	0.07
1	46	0.674	2.6875	102	67	36	78	-105.763	2	2	4812.74	22	32	94.5	78	180	102	40	129	747	4.31	4.68	15.3	45	145	54	32.5	10.2	2.6	0.7	88	6.82	1.482	98.208	0
1	47	0.532	2.6446	115	76	48	38	-101.474	2	2	5097.76	26	44	84.7	38	230	286	39	154	424	5.54	5.26	15.9	44.3	255	47.2	39.7	5.8	6.9	0.4	87	10.43	2.241	156.45	0.1
1	40	0.56	3.0048	120	80	48	48	-100.793	2	2	5125.45	18	35	101.2	48	192	147	48	128	482	8.05	5.14	16.1	45.6	312	60.6	31.7	3.7	3.5	0.5	90	11.77	2.616	156.933	0.02
1	48	0.58	2.926	118	70	30	41	-106.492	2	2	5681.9	20	30	75.2	41	280	179	46	204	721	6.09	5.11	15.5	45.8	232	49.4	44	5.4	1	0.2	106	4.32	1.131	36.167	0.03
1	46	0.604	2.6377	132	77	42	64	-104.561	2	2	6091	19	22	92	64	188	125	37	131	373	4.88	4.52	13.9	40.3	191	46.7	42.6	6.8	3.1	0.8	98	11.56	2.797	118.903	0.16
1	53	0.721	3.1128	129	84	49	53	-100.779	2	2	6099.82	20	19	91.8	53	206	98	53	139	515	5.66	4.92	16.2	46.9	325	39.9	38.3	9.4	11.5	0.9	134	3.67	1.214	18.608	0.06
1	43	0.589	2.3713	116	72	31	43	-102.502	2	2	6374.55	25	28	68	43	183	168	32	122	640	12.77	5.53	16.7	48.8	350	73.5	19.6	5	1.7	0.2	80	4.38	0.865	92.753	0.11
1	45	0.583	2.3828	139	87	34	61	-100.526	2	2	6639.71	26	30	101.6	61	139	327	28	75	402	7.17	4.12	14.2	41.2	132	64.6	27.9	4.9	2.2	0.4	135	11.77	3.923	58.85	0.17
